# Supplementary material for: Anti-Photodamage Effect of Agaricus blazei Murill Polysaccharide on UVB-Damaged HaCaT Cells
Source: Int J Mol Sci. 2024 Apr 25;25(9):4676. doi: 10.3390/ijms25094676 (PMC11083510; doi:10.3390/ijms25094676)
Supplement: Supplementary file 1 [file ijms-25-04676-s001.zip]

Archive with 1 entries (1 files):
- ijms-2960788-supplementary.pdf
